# Supplementary material for: Laser Interstitial Thermal Therapy in Grade 2/3 IDH1/2 Mutant Gliomas: A Preliminary Report and Literature Review
Source: Curr Oncol. 2022 Apr 8;29(4):2550–63. doi: 10.3390/curroncol29040209 (PMC9028957; doi:10.3390/curroncol29040209)
Supplement: Supplementary file 1 [file curroncol-29-00209-s001.zip]

Archive with 1 entries (1 files):
- curroncol-1576477-supplementary.pdf
